# Supplementary material for: Comparative Analysis of Transcriptome and sRNAs Expression Patterns in the Brachypodium distachyon—Magnaporthe oryzae Pathosystems
Source: Int J Mol Sci. 2021 Jan 11;22(2):650. doi: 10.3390/ijms22020650 (PMC7826919; doi:10.3390/ijms22020650)
Supplement: Supplementary file 1 [file ijms-22-00650-s001.zip]

Archive with 2 entries (2 files):
- Zanini_et_al_2020_Supplementary_figures.pdf
- Zanini_et_al_2020_Supplementary_tables.pdf
